# Supplementary material for: Anti-Cancer and Anti-Inflammatory Potential of the Green Synthesized Silver Nanoparticles of the Red Sea Sponge Phyllospongia lamellosa Supported by Metabolomics Analysis and Docking Study
Source: Antibiotics (Basel). 2021 Sep 24;10(10):1155. doi: 10.3390/antibiotics10101155 (PMC8532725; doi:10.3390/antibiotics10101155)
Supplement: Supplementary file 1 [file antibiotics-10-01155-s001.zip]

Archive with 1 entries (1 files):
- antibiotics-1370783-supplementary.pdf
